# Supplementary material for: Tissue libraries enable rapid determination of conditions that preserve antibody labeling in cleared mouse and human tissue
Source: eLife. 2023 Jan 19;12:e84112. doi: 10.7554/eLife.84112 (PMC9889093; doi:10.7554/eLife.84112)
Supplement: Source code 3. [file elife-84112-code3.zip]

Archive with 1 entries (1 files):
- 11-10-2022-TR-eLife-84112/ConvertH5toTiff.ijm
