# Supplementary material for: Tissue libraries enable rapid determination of conditions that preserve antibody labeling in cleared mouse and human tissue
Source: eLife. 2023 Jan 19;12:e84112. doi: 10.7554/eLife.84112 (PMC9889093; doi:10.7554/eLife.84112)
Supplement: Source code 3. [file elife-84112-code3.zip › 11-10-2022-TR-eLife-84112/ConvertH5toTiff.ijm]

// Batch Convert

dir1 = getDirectory("Source Directory ");
//format = getFormat();
dir2 = getDirectory("Destination Directory ");
list = getFileList(dir1);
setBatchMode(true);
for (i=0; i<list.length; i++) {
	showProgress(i+1, list.length);
	cmd = "load=[" + dir1+ list[i] + "]";
	run("Scriptable load HDF5...", "cmd datasetnames=/t0/channel0 nframes=1 nchannels=1");
	saveAs("Tiff", dir2+list[i]);
	close();
}
